# Supplementary material for: Characterization of Taxonomic and Functional Dynamics Associated with Harmful Algal Bloom Formation in Recreational Water Ecosystems
Source: Toxins (Basel). 2024 Jun 7;16(6):263. doi: 10.3390/toxins16060263 (PMC11209277; doi:10.3390/toxins16060263)
Supplement: Supplementary file 1 [file toxins-16-00263-s001.zip]

Archive with 1 entries (1 files):
- toxins-3001299-supplementary.pdf
